# Supplementary material for: Programmed microalgae-gel promotes chronic wound healing in diabetes
Source: Nat Commun. 2024 Feb 3;15:1042. doi: 10.1038/s41467-024-45101-9 (PMC10838327; doi:10.1038/s41467-024-45101-9)
Supplement: Supplementary file 4 — Source Data [file 41467_2024_45101_MOESM4_ESM.xlsx]

## Sheet: Figure 3b
	Time (min)	H2O	Hea 1X106	Hea 1X107	Hea 5X107
	0	0	0	0	0
	0.5	3.6	12.2	28.7	43
	1	4.6	20.4	46.3	66
	1.5	4.2	25.2	57.5	69.4
	2	4.9	29.8	64.2	71.8
	2.5	5.1	32.8	64.9	72.8
	3	5.2	35.2	65	73.8
	3.5	5	36.3	62.8	73.8
	4	5.6	36.4	62.6	74.5
	4.5	5.9	37.2	62.1	77.1
	5	6.2	36.6	61.8	78.9
	5.5	5.7	36.9	61.4	80.7
	6	5.4	36.6	61.1	83.1
	6.5	5.7	36.1	60.8	86.4
	7	5.8	35.8	60.6	86.8
	7.5	5.9	35.8	60.2	87.3
	8	5.8	35.4	60	87.2
	8.5	5.7	35.2	60.3	86.9
	9	6	34.4	59.7	85.1
	9.5	5.9	34.6	59.8	83.8
	10	5.8	34	59.4	84.5

## Sheet: Figure 3c
Time (h)	H2O			HEA 1X10^6			HEA 1X10^7			HEA 1X10^8
0	0.13	0.09	0.15	0.14	0.11	0.1	0.14	0.11	0.08	0.11	0.15	0.09
2	0.16	0.14	0.17	0.18	0.13	0.12	0.16	0.13	0.14	0.11	0.14	0.11
4	0.22	0.25	0.21	0.21	0.19	0.22	0.17	0.17	0.18	0.13	0.12	0.12
6	0.27	0.29	0.25	0.23	0.24	0.25	0.18	0.16	0.19	0.14	0.13	0.13
10	0.34	0.36	0.37	0.28	0.29	0.29	0.19	0.18	0.2	0.15	0.14	0.13
12	0.41	0.38	0.42	0.31	0.32	0.3	0.21	0.2	0.23	0.15	0.16	0.14
24	0.59	0.52	0.55	0.43	0.41	0.36	0.25	0.23	0.25	0.16	0.17	0.15

## Sheet: Figure 3d
H2O	HEA 1X106	HEA 1X107	HEA 1X108
106.977	67.4419	25.5814	11.6279
100	69.7674	27.907	4.65116
93.0233	60.4651	39.5349	13.9535

## Sheet: Figure 3e
Time (h)	H2O			HEA 1X10^6			HEA 1X10^7			HEA 1X10^8
0	0.1	0.12	0.07	0.12	0.11	0.1	0.12	0.09	0.11	0.14	0.12	0.1
2	0.12	0.14	0.18	0.13	0.14	0.11	0.13	0.13	0.15	0.13	0.14	0.12
4	0.25	0.22	0.24	0.14	0.19	0.18	0.16	0.21	0.18	0.16	0.15	0.13
6	0.31	0.34	0.36	0.21	0.24	0.23	0.17	0.23	0.2	0.17	0.16	0.15
10	0.38	0.42	0.43	0.29	0.27	0.31	0.21	0.24	0.22	0.18	0.17	0.16
12	0.45	0.47	0.44	0.32	0.35	0.34	0.23	0.26	0.24	0.18	0.18	0.18
24	0.55	0.53	0.57	0.41	0.46	0.42	0.27	0.29	0.26	0.18	0.19	0.18

## Sheet: Figure 3f
H2O	HEA 1X106	HEA 1X107	HEA 1X108
99.3377	64.0177	33.1126	8.83002
90.5077	77.2627	44.1501	15.4525
110.375	70.6402	33.1126	17.66

## Sheet: Figure 4b
Time (min)	1X108	1X108@Gel
0	0	0
10	4.56	4.32
20	7.55	7.21
30	4.36	4.33
40	0	0
50	3.76	3.57
60	7.46	7.23
70	4.12	4.21
80	0	0
90	3.77	3.54
100	7.45	7.14
110	4.01	3.17
120	0	0
130	3.68	3.68
140	7.41	7.18
150	4.21	4.11
160	0	0
170	4.17	3.79
180	7.38	7.2
190	3.68	4.23
200	0	0

## Sheet: Figure 4c
		5X10^7	1X10^8	5X10^7@Gel	1X10^8@Gel	5X10^7@Gel after photothermal treatment	1X10^8@Gel after photothermal treatment
	0	0	0	0	0	0	0
	1	0.43	0.89	0.18	0.61	0.11	0.35
	2	0.66	1.31	0.35	1.11	0.31	0.84
	3	0.97	1.73	0.79	1.68	0.58	1.38
	4	1.31	2.78	1.31	2.54	1.01	1.61
	5	1.75	3.21	1.58	2.81	1.18	2.31
	6	2.11	3.74	1.93	3.32	1.43	2.96
	7	2.38	4.11	2.18	3.62	1.75	3.27
	8	2.63	4.62	2.41	4.13	1.91	3.58
	9	2.92	5.16	2.69	4.68	2.21	4.01
	10	3.21	5.74	2.89	5.22	2.38	4.36
	11	3.34	6.11	3.11	5.43	2.67	4.75
	12	3.71	6.43	3.21	5.88	2.75	4.95
	13	3.95	6.71	3.42	6.03	2.98	5.16
	14	4.2	6.89	3.66	6.18	3.12	5.38
	15	4.31	7.05	3.91	6.32	3.23	5.51
	16	4.53	7.18	3.99	6.51	3.43	5.82
	17	4.61	7.22	4.01	6.68	3.55	5.96
	18	4.8	7.39	4.18	6.79	3.58	6.23
	19	4.82	7.47	4.28	6.84	3.62	6.37
	20	4.92	7.58	4.32	7.03	3.76	6.41

## Sheet: Figure 4e
Hypoxia	O2	GHEA@Gel (Dark)	GHEA@Gel (Light)
4532	2453	3768	876
4832	2145	4265	1213
4157	1986	4189	894

## Sheet: Figure 4g
Hypoxia	O2	GHEA@Gel (Dark)	GHEA@Gel (Light)
24.3	74.3	25.6	87.6
31.2	68.7	32.3	84.5
16.7	65.7	41.2	85.4
21.5	72.1	24.3	89.7
20.6	66.8	34.7	82.6

## Sheet: Figure 4i
Time (h)	Hypoxia			O2			HEA@Gel (Dark)			HEA@Gel (Light)
0	0	0	0	0	0	0	0	0	0	0	0	0
12	15.9	14.2	21.4	40.9	37.7	44.1	25.2	26.8	29.1	52.5	52.1	57.2
24	42.9	46.1	40.7	66.7	70.1	63.3	58.4	62.1	55.5	89.7	84.3	91.3

[truncated: 51 more sheets: Figure 4k, Figure 5b, Figure 5c, Figure 5d, Figure 5f, Figure 5h, Figure 5j, Figure 5l, Figure 5m, Figure 5n, Figure 6b, Figure 7d, Figure 7e, Figure 7f, Figure 8e, Figure 8f, Figure 8g, Figure 8h, Figure 8k, Figure 8l …]
